# Supplementary material for: Diverse Internal Symbiont Community in the Endosymbiotic Foraminifera Pararotalia calcariformata: Implications for Symbiont Shuffling Under Thermal Stress
Source: Front Microbiol. 2018 Sep 11;9:2018. doi: 10.3389/fmicb.2018.02018 (PMC6141668; doi:10.3389/fmicb.2018.02018)
Supplement: Supplementary file 1 [file Table_1.xlsx]

## Sheet: Supplementary Material
SI: Table 1 : Taxonomic assignation of the symbiont sequences from the foraminifera Pararotalia calcariformata obtained with the SILVA reference database
Specimen information									Sina results																						Interpretation
Accession Number	Specimen Voucher	Clone/DS	Morphospecies	Location	Collection date	Latitude	Longitude	Isolation Date	sequence_score	bp_score	cutoff_head	cutoff_tail	identity	quality	startpos	stoppos	ecolipos	bps	gene_bps	SILVA	Rank 1	Rank 2	Rank 3	Rank 4	Rank 5	Rank 6	Rank 7	Rank 8	Rank 9	Rank 10	Symbiont groups
MH721032	C161	DS	Pararotalia calcariformata	Nachscholim	2013-04-15	32.3739	34.5517	2013-09-09	0.980124	57	0	0	94.3489	98	35455	43030	1111	407	407	Eukaryota;SAR;Stramenopiles;Diatomea;Bacillariophytina;Mediophyceae;Minutocellus;	Eukaryota	SAR	Stramenopiles	Diatomea	Bacillariophytina	Mediophyceae	Minutocellus				Minutocellus sp.
MH721033	C162	DS	Pararotalia calcariformata	Nachscholim	2013-04-15	32.3739	34.5517	2013-09-09	0.953229	46	0	0	92.3664	95	35985	43030	1126	393	393	Eukaryota;SAR;Stramenopiles;Diatomea;Bacillariophytina;Mediophyceae;Minutocellus;	Eukaryota	SAR	Stramenopiles	Diatomea	Bacillariophytina	Mediophyceae	Minutocellus				Minutocellus sp.
MH721034	C163	DS	Pararotalia calcariformata	Nachscholim	2013-04-15	32.3739	34.5517	2013-09-09	0.980124	57	0	0	94.3489	98	35455	43030	1111	407	407	Eukaryota;SAR;Stramenopiles;Diatomea;Bacillariophytina;Mediophyceae;Minutocellus;	Eukaryota	SAR	Stramenopiles	Diatomea	Bacillariophytina	Mediophyceae	Minutocellus				Minutocellus sp.
MH721035	C164	DS	Pararotalia calcariformata	Nachscholim	2013-04-15	32.3739	34.5517	2013-09-09	0.980124	57	0	0	94.3489	98	35455	43030	1111	407	407	Eukaryota;SAR;Stramenopiles;Diatomea;Bacillariophytina;Mediophyceae;Minutocellus;	Eukaryota	SAR	Stramenopiles	Diatomea	Bacillariophytina	Mediophyceae	Minutocellus				Minutocellus sp.
MH721036	C165	DS	Pararotalia calcariformata	Nachscholim	2013-04-15	32.3739	34.5517	2013-09-09	0.980124	57	0	0	94.3489	98	35455	43030	1111	407	407	Eukaryota;SAR;Stramenopiles;Diatomea;Bacillariophytina;Mediophyceae;Minutocellus;	Eukaryota	SAR	Stramenopiles	Diatomea	Bacillariophytina	Mediophyceae	Minutocellus				Minutocellus sp.
MH721037	C166	DS	Pararotalia calcariformata	Nachscholim	2013-04-15	32.3739	34.5517	2013-09-09	0.980124	57	0	0	94.3489	98	35455	43030	1111	407	407	Eukaryota;SAR;Stramenopiles;Diatomea;Bacillariophytina;Mediophyceae;Minutocellus;	Eukaryota	SAR	Stramenopiles	Diatomea	Bacillariophytina	Mediophyceae	Minutocellus				Minutocellus sp.
MH721038	C167	DS	Pararotalia calcariformata	Nachscholim	2013-04-15	32.3739	34.5517	2013-09-09	0.980124	57	0	0	94.3489	98	35455	43030	1111	407	407	Eukaryota;SAR;Stramenopiles;Diatomea;Bacillariophytina;Mediophyceae;Minutocellus;	Eukaryota	SAR	Stramenopiles	Diatomea	Bacillariophytina	Mediophyceae	Minutocellus				Minutocellus sp.
MH721039	C168	DS	Pararotalia calcariformata	Nachscholim	2013-04-15	32.3739	34.5517	2013-09-09	0.980124	57	0	0	94.3489	98	35455	43030	1111	407	407	Eukaryota;SAR;Stramenopiles;Diatomea;Bacillariophytina;Mediophyceae;Minutocellus;	Eukaryota	SAR	Stramenopiles	Diatomea	Bacillariophytina	Mediophyceae	Minutocellus				Minutocellus sp.
MH721040	C169	DS	Pararotalia calcariformata	Nachscholim	2013-04-15	32.3739	34.5517	2013-09-09	0.980124	57	0	0	94.3489	98	35455	43030	1111	407	407	Eukaryota;SAR;Stramenopiles;Diatomea;Bacillariophytina;Mediophyceae;Minutocellus;	Eukaryota	SAR	Stramenopiles	Diatomea	Bacillariophytina	Mediophyceae	Minutocellus				Minutocellus sp.
MH721041	C170	DS	Pararotalia calcariformata	Nachscholim	2013-04-15	32.3739	34.5517	2013-09-09	0.980017	56	0	0	94.321	98	35455	43025	1111	405	405	Eukaryota;SAR;Stramenopiles;Diatomea;Bacillariophytina;Mediophyceae;Minutocellus;	Eukaryota	SAR	Stramenopiles	Diatomea	Bacillariophytina	Mediophyceae	Minutocellus				Minutocellus sp.
MH721042	C217	DS	Pararotalia calcariformata	H4	2013-10-20	32.2768	34.5295	2013-11-07	0.993138	59	0	0	98.0296	99	35455	43030	1111	406	406	Eukaryota;SAR;Stramenopiles;Diatomea;Bacillariophytina;Bacillariophyceae;Navicula;	Eukaryota	SAR	Stramenopiles	Diatomea	Bacillariophytina	Bacillariophyceae	Navicula				Navicula sp.
MH721043	C218	DS	Pararotalia calcariformata	H4	2013-10-20	32.2768	34.5295	2013-11-07	0.980124	57	0	0	94.3489	98	35455	43030	1111	407	407	Eukaryota;SAR;Stramenopiles;Diatomea;Bacillariophytina;Mediophyceae;Minutocellus;	Eukaryota	SAR	Stramenopiles	Diatomea	Bacillariophytina	Mediophyceae	Minutocellus				Minutocellus sp.
MH721044	C219	DS	Pararotalia calcariformata	H4	2013-10-20	32.2768	34.5295	2013-11-07	0.984483	46	0	0	95.5556	98	35455	42643	1111	360	360	Eukaryota;SAR;Stramenopiles;Diatomea;Bacillariophytina;Mediophyceae;Minutocellus;	Eukaryota	SAR	Stramenopiles	Diatomea	Bacillariophytina	Mediophyceae	Minutocellus				Minutocellus sp.
MH721045	C220	DS	Pararotalia calcariformata	H4	2013-10-20	32.2768	34.5295	2013-11-07	0.984519	46	0	0	95.5679	98	35455	42645	1111	361	361	Eukaryota;SAR;Stramenopiles;Diatomea;Bacillariophytina;Mediophyceae;Minutocellus;	Eukaryota	SAR	Stramenopiles	Diatomea	Bacillariophytina	Mediophyceae	Minutocellus				Minutocellus sp.
MH721046	C221	DS	Pararotalia calcariformata	H4	2013-10-20	32.2768	34.5295	2013-11-07	0.980124	57	0	0	94.3489	98	35455	43030	1111	407	407	Eukaryota;SAR;Stramenopiles;Diatomea;Bacillariophytina;Mediophyceae;Minutocellus;	Eukaryota	SAR	Stramenopiles	Diatomea	Bacillariophytina	Mediophyceae	Minutocellus				Minutocellus sp.
MH721047	C222	DS	Pararotalia calcariformata	H4	2013-10-20	32.2768	34.5295	2013-11-07	0.980124	57	0	0	94.3489	98	35455	43030	1111	407	407	Eukaryota;SAR;Stramenopiles;Diatomea;Bacillariophytina;Mediophyceae;Minutocellus;	Eukaryota	SAR	Stramenopiles	Diatomea	Bacillariophytina	Mediophyceae	Minutocellus				Minutocellus sp.
MH721048	C223	DS	Pararotalia calcariformata	H4	2013-10-20	32.2768	34.5295	2013-11-07	0.980124	57	0	0	94.3489	98	35455	43030	1111	407	407	Eukaryota;SAR;Stramenopiles;Diatomea;Bacillariophytina;Mediophyceae;Minutocellus;	Eukaryota	SAR	Stramenopiles	Diatomea	Bacillariophytina	Mediophyceae	Minutocellus				Minutocellus sp.
MH721049	C224	1	Pararotalia calcariformata	H4	2013-10-20	32.2768	34.5295	2013-11-07	0.992756	59	0	0	98.7624	99	35455	43030	1111	404	404	Eukaryota;Opisthokonta;Nucletmycea;Fungi;Dikarya;Basidiomycota;Agaricomycotina;Tremellomycetes;Tremellomycetidae;Tremellales;	Eukaryota	Opisthokonta	Nucletmycea	Fungi	Dikarya	Basidiomycota	Agaricomycotina	Tremellomycetes	Tremellomycetidae	Tremellales	Tremellales sp.
MH721050	C224	2	Pararotalia calcariformata	H4	2013-10-20	32.2768	34.5295	2013-11-07	0.744588	46	0	0	65.0485	74	35455	43030	1111	460	460	Eukaryota;SAR;Stramenopiles;	Eukaryota	SAR	Stramenopiles								Stramenopiles sp.
MH721051	C224	3	Pararotalia calcariformata	H4	2013-10-20	32.2768	34.5295	2013-11-07	0.976402	57	0	0	94.1032	97	35455	43030	1111	407	407	Eukaryota;SAR;Stramenopiles;Diatomea;Bacillariophytina;Mediophyceae;Minutocellus;	Eukaryota	SAR	Stramenopiles	Diatomea	Bacillariophytina	Mediophyceae	Minutocellus				Minutocellus sp.
MH721052	C224	4	Pararotalia calcariformata	H4	2013-10-20	32.2768	34.5295	2013-11-07	0.98522	59	0	0	98.2673	98	35455	43030	1111	404	404	Eukaryota;Opisthokonta;Nucletmycea;Fungi;Dikarya;Basidiomycota;Agaricomycotina;Tremellomycetes;Tremellomycetidae;Tremellales;	Eukaryota	Opisthokonta	Nucletmycea	Fungi	Dikarya	Basidiomycota	Agaricomycotina	Tremellomycetes	Tremellomycetidae	Tremellales	Tremellales sp.
MH721053	C224	5	Pararotalia calcariformata	H4	2013-10-20	32.2768	34.5295	2013-11-07	0.970839	57	0	0	92.8747	97	35455	43028	1111	406	406	Eukaryota;SAR;Stramenopiles;Diatomea;Bacillariophytina;Mediophyceae;Minutocellus;	Eukaryota	SAR	Stramenopiles	Diatomea	Bacillariophytina	Mediophyceae	Minutocellus				Minutocellus sp.
MH721054	C224	6	Pararotalia calcariformata	H4	2013-10-20	32.2768	34.5295	2013-11-07	0.996592	59	0	0	99.0099	99	35455	43030	1111	404	404	Eukaryota;Opisthokonta;Nucletmycea;Fungi;Dikarya;Basidiomycota;Agaricomycotina;Tremellomycetes;Tremellomycetidae;Tremellales;	Eukaryota	Opisthokonta	Nucletmycea	Fungi	Dikarya	Basidiomycota	Agaricomycotina	Tremellomycetes	Tremellomycetidae	Tremellales	Tremellales sp.
MH721055	C224	7	Pararotalia calcariformata	H4	2013-10-20	32.2768	34.5295	2013-11-07	0.980124	57	0	0	94.3489	98	35455	43030	1111	407	407	Eukaryota;SAR;Stramenopiles;Diatomea;Bacillariophytina;Mediophyceae;Minutocellus;	Eukaryota	SAR	Stramenopiles	Diatomea	Bacillariophytina	Mediophyceae	Minutocellus				Minutocellus sp.
MH721056	C224	8	Pararotalia calcariformata	H4	2013-10-20	32.2768	34.5295	2013-11-07	0.980124	57	0	0	94.3489	98	35455	43030	1111	407	407	Eukaryota;SAR;Stramenopiles;Diatomea;Bacillariophytina;Mediophyceae;Minutocellus;	Eukaryota	SAR	Stramenopiles	Diatomea	Bacillariophytina	Mediophyceae	Minutocellus				Minutocellus sp.
MH721057	C224	9	Pararotalia calcariformata	H4	2013-10-20	32.2768	34.5295	2013-11-07	0.970756	57	0	0	93.6118	97	35455	43030	1111	407	407	Eukaryota;SAR;Stramenopiles;Diatomea;Bacillariophytina;Mediophyceae;Minutocellus;	Eukaryota	SAR	Stramenopiles	Diatomea	Bacillariophytina	Mediophyceae	Minutocellus				Minutocellus sp.
MH721058	C224	10	Pararotalia calcariformata	H4	2013-10-20	32.2768	34.5295	2013-11-07	0.980124	57	0	0	94.3489	98	35455	43030	1111	407	407	Eukaryota;SAR;Stramenopiles;Diatomea;Bacillariophytina;Mediophyceae;Minutocellus;	Eukaryota	SAR	Stramenopiles	Diatomea	Bacillariophytina	Mediophyceae	Minutocellus				Minutocellus sp.
MH721059	C224	11	Pararotalia calcariformata	H4	2013-10-20	32.2768	34.5295	2013-11-07	0.980124	57	0	0	94.3489	98	35455	43030	1111	407	407	Eukaryota;SAR;Stramenopiles;Diatomea;Bacillariophytina;Mediophyceae;Minutocellus;	Eukaryota	SAR	Stramenopiles	Diatomea	Bacillariophytina	Mediophyceae	Minutocellus				Minutocellus sp.
MH721060	C224	12	Pararotalia calcariformata	H4	2013-10-20	32.2768	34.5295	2013-11-07	0.980124	57	0	0	94.3489	98	35455	43030	1111	407	407	Eukaryota;SAR;Stramenopiles;Diatomea;Bacillariophytina;Mediophyceae;Minutocellus;	Eukaryota	SAR	Stramenopiles	Diatomea	Bacillariophytina	Mediophyceae	Minutocellus				Minutocellus sp.
MH721061	C224	13	Pararotalia calcariformata	H4	2013-10-20	32.2768	34.5295	2013-11-07	0.975814	56	0	0	93.3661	97	35455	43030	1111	407	407	Eukaryota;SAR;Stramenopiles;Diatomea;Bacillariophytina;Mediophyceae;Minutocellus;	Eukaryota	SAR	Stramenopiles	Diatomea	Bacillariophytina	Mediophyceae	Minutocellus				Minutocellus sp.
MH721062	C224	25	Pararotalia calcariformata	H4	2013-10-20	32.2768	34.5295	2013-11-07	0.988465	59	0	0	98.5148	98	35455	43030	1111	403	403	Eukaryota;Opisthokonta;Nucletmycea;Fungi;Dikarya;Basidiomycota;Agaricomycotina;Tremellomycetes;Tremellomycetidae;Tremellales;	Eukaryota	Opisthokonta	Nucletmycea	Fungi	Dikarya	Basidiomycota	Agaricomycotina	Tremellomycetes	Tremellomycetidae	Tremellales	Tremellales sp.
MH721063	C224	14	Pararotalia calcariformata	H4	2013-10-20	32.2768	34.5295	2013-11-07	0.972991	56	0	0	92.6471	97	35455	43030	1111	407	407	Eukaryota;SAR;Stramenopiles;Diatomea;Bacillariophytina;Mediophyceae;Minutocellus;	Eukaryota	SAR	Stramenopiles	Diatomea	Bacillariophytina	Mediophyceae	Minutocellus				Minutocellus sp.
MH721064	C224	15	Pararotalia calcariformata	H4	2013-10-20	32.2768	34.5295	2013-11-07	0.980105	58	0	0	94.1032	98	35455	43030	1111	407	407	Eukaryota;SAR;Stramenopiles;Diatomea;Bacillariophytina;Mediophyceae;Minutocellus;	Eukaryota	SAR	Stramenopiles	Diatomea	Bacillariophytina	Mediophyceae	Minutocellus				Minutocellus sp.
MH721065	C224	16	Pararotalia calcariformata	H4	2013-10-20	32.2768	34.5295	2013-11-07	0.972991	56	0	0	92.6471	97	35455	43030	1111	407	407	Eukaryota;SAR;Stramenopiles;Diatomea;Bacillariophytina;Mediophyceae;Minutocellus;	Eukaryota	SAR	Stramenopiles	Diatomea	Bacillariophytina	Mediophyceae	Minutocellus				Minutocellus sp.
MH721066	C224	17	Pararotalia calcariformata	H4	2013-10-20	32.2768	34.5295	2013-11-07	0.974076	58	0	0	94.1032	97	35455	43030	1111	407	407	Eukaryota;SAR;Stramenopiles;Diatomea;Bacillariophytina;Mediophyceae;Minutocellus;	Eukaryota	SAR	Stramenopiles	Diatomea	Bacillariophytina	Mediophyceae	Minutocellus				Minutocellus sp.
MH721067	C224	18	Pararotalia calcariformata	H4	2013-10-20	32.2768	34.5295	2013-11-07	0.968014	57	0	0	93.3661	96	35455	43030	1111	407	407	Eukaryota;SAR;Stramenopiles;Diatomea;Bacillariophytina;Mediophyceae;Minutocellus;	Eukaryota	SAR	Stramenopiles	Diatomea	Bacillariophytina	Mediophyceae	Minutocellus				Minutocellus sp.
MH721068	C224	19	Pararotalia calcariformata	H4	2013-10-20	32.2768	34.5295	2013-11-07	0.980124	57	0	0	94.3489	98	35455	43030	1111	407	407	Eukaryota;SAR;Stramenopiles;Diatomea;Bacillariophytina;Mediophyceae;Minutocellus;	Eukaryota	SAR	Stramenopiles	Diatomea	Bacillariophytina	Mediophyceae	Minutocellus				Minutocellus sp.
MH721069	C224	26	Pararotalia calcariformata	H4	2013-10-20	32.2768	34.5295	2013-11-07	0.988465	59	0	0	98.5148	98	35455	43030	1111	403	403	Eukaryota;Opisthokonta;Nucletmycea;Fungi;Dikarya;Basidiomycota;Agaricomycotina;Tremellomycetes;Tremellomycetidae;Tremellales;	Eukaryota	Opisthokonta	Nucletmycea	Fungi	Dikarya	Basidiomycota	Agaricomycotina	Tremellomycetes	Tremellomycetidae	Tremellales	Tremellales sp.
MH721070	C224	22	Pararotalia calcariformata	H4	2013-10-20	32.2768	34.5295	2013-11-07	0.972482	55	0	0	92.1569	97	35455	43030	1111	406	406	Eukaryota;SAR;Stramenopiles;Labyrinthulomycetes;Thraustochytriaceae;Aplanochytrium;	Eukaryota	SAR	Stramenopiles	Labyrinthulomycetes	Thraustochytriaceae	Aplanochytrium					Aplanochytrium sp.
MH721071	C224	23	Pararotalia calcariformata	H4	2013-10-20	32.2768	34.5295	2013-11-07	0.992758	59	0	0	98.7624	99	35455	43030	1111	404	404	Eukaryota;Opisthokonta;Nucletmycea;Fungi;Dikarya;Basidiomycota;Agaricomycotina;Tremellomycetes;Tremellomycetidae;Tremellales;	Eukaryota	Opisthokonta	Nucletmycea	Fungi	Dikarya	Basidiomycota	Agaricomycotina	Tremellomycetes	Tremellomycetidae	Tremellales	Tremellales sp.
MH721072	C224	DS	Pararotalia calcariformata	H4	2013-10-20	32.2768	34.5295	2013-11-07	0.980124	57	0	0	94.3489	98	35455	43030	1111	407	407	Eukaryota;SAR;Stramenopiles;Diatomea;Bacillariophytina;Mediophyceae;Minutocellus;	Eukaryota	SAR	Stramenopiles	Diatomea	Bacillariophytina	Mediophyceae	Minutocellus				Minutocellus sp.
MH721073	C225	DS	Pararotalia calcariformata	H4	2013-10-20	32.2768	34.5295	2013-11-07	0.980124	57	0	0	94.3489	98	35455	43030	1111	407	407	Eukaryota;SAR;Stramenopiles;Diatomea;Bacillariophytina;Mediophyceae;Minutocellus;	Eukaryota	SAR	Stramenopiles	Diatomea	Bacillariophytina	Mediophyceae	Minutocellus				Minutocellus sp.
MH721074	C226	DS	Pararotalia calcariformata	H4	2013-10-20	32.2768	34.5295	2013-11-07	0.980124	57	0	0	94.3489	98	35455	43030	1111	407	407	Eukaryota;SAR;Stramenopiles;Diatomea;Bacillariophytina;Mediophyceae;Minutocellus;	Eukaryota	SAR	Stramenopiles	Diatomea	Bacillariophytina	Mediophyceae	Minutocellus				Minutocellus sp.
MH721075	C227	1	Pararotalia calcariformata	Nachscholim	2013-10-23	32.3739	34.5517	2013-11-07	0.980124	57	0	0	94.3489	98	35455	43030	1111	407	407	Eukaryota;SAR;Stramenopiles;Diatomea;Bacillariophytina;Mediophyceae;Minutocellus;	Eukaryota	SAR	Stramenopiles	Diatomea	Bacillariophytina	Mediophyceae	Minutocellus				Minutocellus sp.
MH721076	C227	2	Pararotalia calcariformata	Nachscholim	2013-10-23	32.3739	34.5517	2013-11-07	0.967342	58	0	0	94.1176	96	35455	43030	1111	406	406	Eukaryota;SAR;Stramenopiles;Diatomea;Bacillariophytina;Mediophyceae;Minutocellus;	Eukaryota	SAR	Stramenopiles	Diatomea	Bacillariophytina	Mediophyceae	Minutocellus				Minutocellus sp.
MH721077	C227	3	Pararotalia calcariformata	Nachscholim	2013-10-23	32.3739	34.5517	2013-11-07	0.875426	55	0	0	76.087	87	35454	43030	1111	404	404	Eukaryota;SAR;Stramenopiles;Diatomea;Bacillariophytina;Mediophyceae;Skeletonema;	Eukaryota	SAR	Stramenopiles	Diatomea	Bacillariophytina	Mediophyceae	Skeletonema				Coscinodiscophytina sp.
MH721078	C227	4	Pararotalia calcariformata	Nachscholim	2013-10-23	32.3739	34.5517	2013-11-07	0.977646	57	0	0	94.1032	97	35455	43030	1111	407	407	Eukaryota;SAR;Stramenopiles;Diatomea;Bacillariophytina;Mediophyceae;Minutocellus;	Eukaryota	SAR	Stramenopiles	Diatomea	Bacillariophytina	Mediophyceae	Minutocellus				Minutocellus sp.
MH721079	C227	5	Pararotalia calcariformata	Nachscholim	2013-10-23	32.3739	34.5517	2013-11-07	0.973484	57	0	0	93.8725	97	35455	43030	1111	407	407	Eukaryota;SAR;Stramenopiles;Diatomea;Bacillariophytina;Mediophyceae;Minutocellus;	Eukaryota	SAR	Stramenopiles	Diatomea	Bacillariophytina	Mediophyceae	Minutocellus				Minutocellus sp.
MH721080	C227	6	Pararotalia calcariformata	Nachscholim	2013-10-23	32.3739	34.5517	2013-11-07	0.980117	57	0	0	94.5946	98	35455	43030	1111	407	407	Eukaryota;SAR;Stramenopiles;Diatomea;Bacillariophytina;Mediophyceae;Minutocellus;	Eukaryota	SAR	Stramenopiles	Diatomea	Bacillariophytina	Mediophyceae	Minutocellus				Minutocellus sp.
MH721081	C227	7	Pararotalia calcariformata	Nachscholim	2013-10-23	32.3739	34.5517	2013-11-07	0.976115	56	0	0	93.8575	97	35455	43030	1111	407	407	Eukaryota;SAR;Stramenopiles;Diatomea;Bacillariophytina;Mediophyceae;Minutocellus;	Eukaryota	SAR	Stramenopiles	Diatomea	Bacillariophytina	Mediophyceae	Minutocellus				Minutocellus sp.
MH721082	C227	8	Pararotalia calcariformata	Nachscholim	2013-10-23	32.3739	34.5517	2013-11-07	0.976115	56	0	0	93.8575	97	35455	43030	1111	407	407	Eukaryota;SAR;Stramenopiles;Diatomea;Bacillariophytina;Mediophyceae;Minutocellus;	Eukaryota	SAR	Stramenopiles	Diatomea	Bacillariophytina	Mediophyceae	Minutocellus				Minutocellus sp.
MH721083	C227	9	Pararotalia calcariformata	Nachscholim	2013-10-23	32.3739	34.5517	2013-11-07	0.980124	57	0	0	94.3489	98	35455	43030	1111	407	407	Eukaryota;SAR;Stramenopiles;Diatomea;Bacillariophytina;Mediophyceae;Minutocellus;	Eukaryota	SAR	Stramenopiles	Diatomea	Bacillariophytina	Mediophyceae	Minutocellus				Minutocellus sp.
MH721084	C227	10	Pararotalia calcariformata	Nachscholim	2013-10-23	32.3739	34.5517	2013-11-07	0.977646	57	0	0	94.1032	97	35455	43030	1111	407	407	Eukaryota;SAR;Stramenopiles;Diatomea;Bacillariophytina;Mediophyceae;Minutocellus;	Eukaryota	SAR	Stramenopiles	Diatomea	Bacillariophytina	Mediophyceae	Minutocellus				Minutocellus sp.
MH721085	C227	11	Pararotalia calcariformata	Nachscholim	2013-10-23	32.3739	34.5517	2013-11-07	0.976115	56	0	0	93.8575	97	35455	43030	1111	407	407	Eukaryota;SAR;Stramenopiles;Diatomea;Bacillariophytina;Mediophyceae;Minutocellus;	Eukaryota	SAR	Stramenopiles	Diatomea	Bacillariophytina	Mediophyceae	Minutocellus				Minutocellus sp.
MH721086	C227	12	Pararotalia calcariformata	Nachscholim	2013-10-23	32.3739	34.5517	2013-11-07	0.980124	57	0	0	94.3489	98	35455	43030	1111	407	407	Eukaryota;SAR;Stramenopiles;Diatomea;Bacillariophytina;Mediophyceae;Minutocellus;	Eukaryota	SAR	Stramenopiles	Diatomea	Bacillariophytina	Mediophyceae	Minutocellus				Minutocellus sp.
MH721087	C227	13	Pararotalia calcariformata	Nachscholim	2013-10-23	32.3739	34.5517	2013-11-07	0.980124	57	0	0	94.3489	98	35455	43030	1111	407	407	Eukaryota;SAR;Stramenopiles;Diatomea;Bacillariophytina;Mediophyceae;Minutocellus;	Eukaryota	SAR	Stramenopiles	Diatomea	Bacillariophytina	Mediophyceae	Minutocellus				Minutocellus sp.
MH721088	C227	14	Pararotalia calcariformata	Nachscholim	2013-10-23	32.3739	34.5517	2013-11-07	0.980124	57	0	0	94.3489	98	35455	43030	1111	407	407	Eukaryota;SAR;Stramenopiles;Diatomea;Bacillariophytina;Mediophyceae;Minutocellus;	Eukaryota	SAR	Stramenopiles	Diatomea	Bacillariophytina	Mediophyceae	Minutocellus				Minutocellus sp.
MH721089	C227	15	Pararotalia calcariformata	Nachscholim	2013-10-23	32.3739	34.5517	2013-11-07	0.968703	57	0	0	92.8922	96	35455	43030	1111	407	407	Eukaryota;SAR;Stramenopiles;Diatomea;Bacillariophytina;Mediophyceae;Minutocellus;	Eukaryota	SAR	Stramenopiles	Diatomea	Bacillariophytina	Mediophyceae	Minutocellus				Minutocellus sp.
MH721090	C227	16	Pararotalia calcariformata	Nachscholim	2013-10-23	32.3739	34.5517	2013-11-07	0.980124	57	0	0	94.3489	98	35455	43030	1111	407	407	Eukaryota;SAR;Stramenopiles;Diatomea;Bacillariophytina;Mediophyceae;Minutocellus;	Eukaryota	SAR	Stramenopiles	Diatomea	Bacillariophytina	Mediophyceae	Minutocellus				Minutocellus sp.
MH721091	C227	17	Pararotalia calcariformata	Nachscholim	2013-10-23	32.3739	34.5517	2013-11-07	0.977646	57	0	0	94.1032	97	35455	43030	1111	407	407	Eukaryota;SAR;Stramenopiles;Diatomea;Bacillariophytina;Mediophyceae;Minutocellus;	Eukaryota	SAR	Stramenopiles	Diatomea	Bacillariophytina	Mediophyceae	Minutocellus				Minutocellus sp.
MH721092	C227	18	Pararotalia calcariformata	Nachscholim	2013-10-23	32.3739	34.5517	2013-11-07	0.980124	57	0	0	94.3489	98	35455	43030	1111	407	407	Eukaryota;SAR;Stramenopiles;Diatomea;Bacillariophytina;Mediophyceae;Minutocellus;	Eukaryota	SAR	Stramenopiles	Diatomea	Bacillariophytina	Mediophyceae	Minutocellus				Minutocellus sp.
MH721093	C227	19	Pararotalia calcariformata	Nachscholim	2013-10-23	32.3739	34.5517	2013-11-07	0.980124	57	0	0	94.3489	98	35455	43030	1111	407	407	Eukaryota;SAR;Stramenopiles;Diatomea;Bacillariophytina;Mediophyceae;Minutocellus;	Eukaryota	SAR	Stramenopiles	Diatomea	Bacillariophytina	Mediophyceae	Minutocellus				Minutocellus sp.
MH721094	C227	20	Pararotalia calcariformata	Nachscholim	2013-10-23	32.3739	34.5517	2013-11-07	0.898043	56	0	0	77.0732	89	35454	43030	1111	404	404	Eukaryota;SAR;Stramenopiles;Diatomea;Coscinodiscophytina;Melosirids;Aulacoseira;	Eukaryota	SAR	Stramenopiles	Diatomea	Coscinodiscophytina	Melosirids	Aulacoseira				Coscinodiscophytina sp.
MH721095	C227	21	Pararotalia calcariformata	Nachscholim	2013-10-23	32.3739	34.5517	2013-11-07	0.978489	57	0	0	94.1032	97	35455	43030	1111	407	407	Eukaryota;SAR;Stramenopiles;Diatomea;Bacillariophytina;Mediophyceae;Minutocellus;	Eukaryota	SAR	Stramenopiles	Diatomea	Bacillariophytina	Mediophyceae	Minutocellus				Minutocellus sp.
MH721096	C227	22	Pararotalia calcariformata	Nachscholim	2013-10-23	32.3739	34.5517	2013-11-07	0.980124	57	0	0	94.3489	98	35455	43030	1111	407	407	Eukaryota;SAR;Stramenopiles;Diatomea;Bacillariophytina;Mediophyceae;Minutocellus;	Eukaryota	SAR	Stramenopiles	Diatomea	Bacillariophytina	Mediophyceae	Minutocellus				Minutocellus sp.
MH721097	C227	23	Pararotalia calcariformata	Nachscholim	2013-10-23	32.3739	34.5517	2013-11-07	0.980124	57	0	0	94.3489	98	35455	43030	1111	407	407	Eukaryota;SAR;Stramenopiles;Diatomea;Bacillariophytina;Mediophyceae;Minutocellus;	Eukaryota	SAR	Stramenopiles	Diatomea	Bacillariophytina	Mediophyceae	Minutocellus				Minutocellus sp.
MH721098	C227	24	Pararotalia calcariformata	Nachscholim	2013-10-23	32.3739	34.5517	2013-11-07	0.980124	57	0	0	94.3489	98	35455	43030	1111	407	407	Eukaryota;SAR;Stramenopiles;Diatomea;Bacillariophytina;Mediophyceae;Minutocellus;	Eukaryota	SAR	Stramenopiles	Diatomea	Bacillariophytina	Mediophyceae	Minutocellus				Minutocellus sp.
MH721099	C227	DS	Pararotalia calcariformata	Nachscholim	2013-10-23	32.3739	34.5517	2013-11-07	0.980017	56	0	0	94.321	98	35455	43025	1111	405	405	Eukaryota;SAR;Stramenopiles;Diatomea;Bacillariophytina;Mediophyceae;Minutocellus;	Eukaryota	SAR	Stramenopiles	Diatomea	Bacillariophytina	Mediophyceae	Minutocellus				Minutocellus sp.
MH721100	C228	DS	Pararotalia calcariformata	Nachscholim	2013-10-23	32.3739	34.5517	2013-11-07	0.980124	57	0	0	94.3489	98	35455	43030	1111	407	407	Eukaryota;SAR;Stramenopiles;Diatomea;Bacillariophytina;Mediophyceae;Minutocellus;	Eukaryota	SAR	Stramenopiles	Diatomea	Bacillariophytina	Mediophyceae	Minutocellus				Minutocellus sp.
MH721101	C229	DS	Pararotalia calcariformata	Nachscholim	2013-10-23	32.3739	34.5517	2013-11-07	0.979962	56	0	0	94.3069	97	35455	43023	1111	404	404	Eukaryota;SAR;Stramenopiles;Diatomea;Bacillariophytina;Mediophyceae;Minutocellus;	Eukaryota	SAR	Stramenopiles	Diatomea	Bacillariophytina	Mediophyceae	Minutocellus				Minutocellus sp.
MH721102	C230	DS	Pararotalia calcariformata	Nachscholim	2013-10-23	32.3739	34.5517	2013-11-07	0.984398	47	0	0	95.5307	98	35455	42640	1111	358	358	Eukaryota;SAR;Stramenopiles;Diatomea;Bacillariophytina;Mediophyceae;Minutocellus;	Eukaryota	SAR	Stramenopiles	Diatomea	Bacillariophytina	Mediophyceae	Minutocellus				Minutocellus sp.
MH721103	C231	DS	Pararotalia calcariformata	Nachscholim	2013-10-23	32.3739	34.5517	2013-11-07	0.980124	57	0	0	94.3489	98	35455	43030	1111	407	407	Eukaryota;SAR;Stramenopiles;Diatomea;Bacillariophytina;Mediophyceae;Minutocellus;	Eukaryota	SAR	Stramenopiles	Diatomea	Bacillariophytina	Mediophyceae	Minutocellus				Minutocellus sp.
MH721104	C233	DS	Pararotalia calcariformata	Nachscholim	2013-10-23	32.3739	34.5517	2013-11-07	0.980124	57	0	0	94.3489	98	35455	43030	1111	407	407	Eukaryota;SAR;Stramenopiles;Diatomea;Bacillariophytina;Mediophyceae;Minutocellus;	Eukaryota	SAR	Stramenopiles	Diatomea	Bacillariophytina	Mediophyceae	Minutocellus				Minutocellus sp.
MH721105	C234	DS	Pararotalia calcariformata	Nachscholim	2013-10-23	32.3739	34.5517	2013-11-07	0.980124	57	0	0	94.3489	98	35455	43030	1111	407	407	Eukaryota;SAR;Stramenopiles;Diatomea;Bacillariophytina;Mediophyceae;Minutocellus;	Eukaryota	SAR	Stramenopiles	Diatomea	Bacillariophytina	Mediophyceae	Minutocellus				Minutocellus sp.
MH721106	C235	DS	Pararotalia calcariformata	Nachscholim	2013-10-23	32.3739	34.5517	2013-11-07	0.980017	56	0	0	94.321	98	35455	43025	1111	405	405	Eukaryota;SAR;Stramenopiles;Diatomea;Bacillariophytina;Mediophyceae;Minutocellus;	Eukaryota	SAR	Stramenopiles	Diatomea	Bacillariophytina	Mediophyceae	Minutocellus				Minutocellus sp.
MH721107	C236	DS	Pararotalia calcariformata	Nachscholim	2013-10-23	32.3739	34.5517	2013-11-07	0.980124	57	0	0	94.3489	98	35455	43030	1111	407	407	Eukaryota;SAR;Stramenopiles;Diatomea;Bacillariophytina;Mediophyceae;Minutocellus;	Eukaryota	SAR	Stramenopiles	Diatomea	Bacillariophytina	Mediophyceae	Minutocellus				Minutocellus sp.
MH721108	C239	DS	Pararotalia calcariformata	HR2	2013-04-15	32.2768	34.5295	2013-11-07	0.980124	57	0	0	94.3489	98	35455	43030	1111	407	407	Eukaryota;SAR;Stramenopiles;Diatomea;Bacillariophytina;Mediophyceae;Minutocellus;	Eukaryota	SAR	Stramenopiles	Diatomea	Bacillariophytina	Mediophyceae	Minutocellus				Minutocellus sp.
MH721109	C240	DS	Pararotalia calcariformata	HR2	2013-04-15	32.2768	34.5295	2013-11-07	0.98007	57	0	0	94.335	98	35455	43028	1111	406	406	Eukaryota;SAR;Stramenopiles;Diatomea;Bacillariophytina;Mediophyceae;Minutocellus;	Eukaryota	SAR	Stramenopiles	Diatomea	Bacillariophytina	Mediophyceae	Minutocellus				Minutocellus sp.
MH721110	C241	DS	Pararotalia calcariformata	HR2	2013-04-15	32.2768	34.5295	2013-11-07	0.979962	56	0	0	94.3069	97	35455	43023	1111	404	404	Eukaryota;SAR;Stramenopiles;Diatomea;Bacillariophytina;Mediophyceae;Minutocellus;	Eukaryota	SAR	Stramenopiles	Diatomea	Bacillariophytina	Mediophyceae	Minutocellus				Minutocellus sp.
MH721111	C243	DS	Pararotalia calcariformata	HR2	2013-04-15	32.2768	34.5295	2013-11-07	0.980124	57	0	0	94.3489	98	35455	43030	1111	407	407	Eukaryota;SAR;Stramenopiles;Diatomea;Bacillariophytina;Mediophyceae;Minutocellus;	Eukaryota	SAR	Stramenopiles	Diatomea	Bacillariophytina	Mediophyceae	Minutocellus				Minutocellus sp.
MH721112	C244	DS	Pararotalia calcariformata	HR2	2013-04-15	32.2768	34.5295	2013-11-07	0.98007	57	0	0	94.335	98	35455	43028	1111	406	406	Eukaryota;SAR;Stramenopiles;Diatomea;Bacillariophytina;Mediophyceae;Minutocellus;	Eukaryota	SAR	Stramenopiles	Diatomea	Bacillariophytina	Mediophyceae	Minutocellus				Minutocellus sp.
MH721113	C245	DS	Pararotalia calcariformata	HR2	2013-04-15	32.2768	34.5295	2013-11-07	0.980124	57	0	0	94.3489	98	35455	43030	1111	407	407	Eukaryota;SAR;Stramenopiles;Diatomea;Bacillariophytina;Mediophyceae;Minutocellus;	Eukaryota	SAR	Stramenopiles	Diatomea	Bacillariophytina	Mediophyceae	Minutocellus				Minutocellus sp.
MH721114	C246	DS	Pararotalia calcariformata	HR2	2013-04-15	32.2768	34.5295	2013-11-07	0.980017	56	0	0	94.321	98	35455	43025	1111	405	405	Eukaryota;SAR;Stramenopiles;Diatomea;Bacillariophytina;Mediophyceae;Minutocellus;	Eukaryota	SAR	Stramenopiles	Diatomea	Bacillariophytina	Mediophyceae	Minutocellus				Minutocellus sp.
MH721115	C247	1	Pararotalia calcariformata	HR2	2013-04-15	32.2768	34.5295	2013-11-07	0.971345	56	0	0	90.0256	97	35455	43030	1111	389	389	Eukaryota;SAR;Alveolata;Ciliophora;Intramacronucleata;Spirotrichea;Hypotrichia;	Eukaryota	SAR	Alveolata	Ciliophora	Intramacronucleata	Spirotrichea	Hypotrichia				Hypotrichia sp.
MH721116	C247	2	Pararotalia calcariformata	HR2	2013-04-15	32.2768	34.5295	2013-11-07	0.966614	57	0	0	89.0244	96	35455	43030	1111	404	404	Eukaryota;Opisthokonta;Holozoa;Choanomonada;Acanthoecida;Acanthoecidae;	Eukaryota	Opisthokonta	Holozoa	Choanomonada	Acanthoecida	Acanthoecidae					Acanthoecidae sp.
MH721117	C247	3	Pararotalia calcariformata	HR2	2013-04-15	32.2768	34.5295	2013-11-07	0.980124	57	0	0	94.3489	98	35455	43030	1111	407	407	Eukaryota;SAR;Stramenopiles;Diatomea;Bacillariophytina;Mediophyceae;Minutocellus;	Eukaryota	SAR	Stramenopiles	Diatomea	Bacillariophytina	Mediophyceae	Minutocellus				Minutocellus sp.
MH721118	C247	4	Pararotalia calcariformata	HR2	2013-04-15	32.2768	34.5295	2013-11-07	0.980124	57	0	0	94.3489	98	35455	43030	1111	407	407	Eukaryota;SAR;Stramenopiles;Diatomea;Bacillariophytina;Mediophyceae;Minutocellus;	Eukaryota	SAR	Stramenopiles	Diatomea	Bacillariophytina	Mediophyceae	Minutocellus				Minutocellus sp.
MH721119	C247	5	Pararotalia calcariformata	HR2	2013-04-15	32.2768	34.5295	2013-11-07	0.979834	53	0	0	94.25	97	35967	43030	1118	400	400	Eukaryota;SAR;Stramenopiles;Diatomea;Bacillariophytina;Mediophyceae;Minutocellus;	Eukaryota	SAR	Stramenopiles	Diatomea	Bacillariophytina	Mediophyceae	Minutocellus				Minutocellus sp.
MH721120	C247	6	Pararotalia calcariformata	HR2	2013-04-15	32.2768	34.5295	2013-11-07	0.98007	57	0	0	94.335	98	35455	43028	1111	406	406	Eukaryota;SAR;Stramenopiles;Diatomea;Bacillariophytina;Mediophyceae;Minutocellus;	Eukaryota	SAR	Stramenopiles	Diatomea	Bacillariophytina	Mediophyceae	Minutocellus				Minutocellus sp.
MH721121	C247	7	Pararotalia calcariformata	HR2	2013-04-15	32.2768	34.5295	2013-11-07	0.979813	55	0	0	94.2643	97	35455	43016	1111	401	401	Eukaryota;SAR;Stramenopiles;Diatomea;Bacillariophytina;Mediophyceae;Minutocellus;	Eukaryota	SAR	Stramenopiles	Diatomea	Bacillariophytina	Mediophyceae	Minutocellus				Minutocellus sp.
MH721122	C247	8	Pararotalia calcariformata	HR2	2013-04-15	32.2768	34.5295	2013-11-07	0.973509	58	0	0	93.6275	97	35455	43030	1111	407	407	Eukaryota;SAR;Stramenopiles;Diatomea;Bacillariophytina;Mediophyceae;Minutocellus;	Eukaryota	SAR	Stramenopiles	Diatomea	Bacillariophytina	Mediophyceae	Minutocellus				Minutocellus sp.
MH721123	C247	9	Pararotalia calcariformata	HR2	2013-04-15	32.2768	34.5295	2013-11-07	0.980124	57	0	0	94.3489	98	35455	43030	1111	407	407	Eukaryota;SAR;Stramenopiles;Diatomea;Bacillariophytina;Mediophyceae;Minutocellus;	Eukaryota	SAR	Stramenopiles	Diatomea	Bacillariophytina	Mediophyceae	Minutocellus				Minutocellus sp.
MH721124	C247	10	Pararotalia calcariformata	HR2	2013-04-15	32.2768	34.5295	2013-11-07	0.980124	57	0	0	94.3489	98	35455	43030	1111	407	407	Eukaryota;SAR;Stramenopiles;Diatomea;Bacillariophytina;Mediophyceae;Minutocellus;	Eukaryota	SAR	Stramenopiles	Diatomea	Bacillariophytina	Mediophyceae	Minutocellus				Minutocellus sp.
MH721125	C247	11	Pararotalia calcariformata	HR2	2013-04-15	32.2768	34.5295	2013-11-07	0.973495	55	0	0	89.7698	97	35455	43030	1111	389	389	Eukaryota;SAR;Alveolata;Ciliophora;Intramacronucleata;Spirotrichea;Hypotrichia;	Eukaryota	SAR	Alveolata	Ciliophora	Intramacronucleata	Spirotrichea	Hypotrichia				Hypotrichia sp.
MH721126	C247	12	Pararotalia calcariformata	HR2	2013-04-15	32.2768	34.5295	2013-11-07	0.977607	56	0	0	93.6118	97	35455	43030	1111	407	407	Eukaryota;SAR;Stramenopiles;Diatomea;Bacillariophytina;Mediophyceae;Minutocellus;	Eukaryota	SAR	Stramenopiles	Diatomea	Bacillariophytina	Mediophyceae	Minutocellus				Minutocellus sp.
MH721127	C247	14	Pararotalia calcariformata	HR2	2013-04-15	32.2768	34.5295	2013-11-07	0.968077	57	0	0	93.6118	96	35455	43030	1111	407	407	Eukaryota;SAR;Stramenopiles;Diatomea;Bacillariophytina;Mediophyceae;Minutocellus;	Eukaryota	SAR	Stramenopiles	Diatomea	Bacillariophytina	Mediophyceae	Minutocellus				Minutocellus sp.
MH721128	C247	15	Pararotalia calcariformata	HR2	2013-04-15	32.2768	34.5295	2013-11-07	0.980124	57	0	0	94.3489	98	35455	43030	1111	407	407	Eukaryota;SAR;Stramenopiles;Diatomea;Bacillariophytina;Mediophyceae;Minutocellus;	Eukaryota	SAR	Stramenopiles	Diatomea	Bacillariophytina	Mediophyceae	Minutocellus				Minutocellus sp.
MH721129	C247	16	Pararotalia calcariformata	HR2	2013-04-15	32.2768	34.5295	2013-11-07	0.971975	57	0	0	93.6118	97	35455	43030	1111	407	407	Eukaryota;SAR;Stramenopiles;Diatomea;Bacillariophytina;Mediophyceae;Minutocellus;	Eukaryota	SAR	Stramenopiles	Diatomea	Bacillariophytina	Mediophyceae	Minutocellus				Minutocellus sp.
MH721130	C247	17	Pararotalia calcariformata	HR2	2013-04-15	32.2768	34.5295	2013-11-07	0.980124	57	0	0	94.3489	98	35455	43030	1111	407	407	Eukaryota;SAR;Stramenopiles;Diatomea;Bacillariophytina;Mediophyceae;Minutocellus;	Eukaryota	SAR	Stramenopiles	Diatomea	Bacillariophytina	Mediophyceae	Minutocellus				Minutocellus sp.
MH721131	C247	18	Pararotalia calcariformata	HR2	2013-04-15	32.2768	34.5295	2013-11-07	0.809048	57	0	48	79.7414	80	35455	43317	1111	499	463	Eukaryota;SAR;Stramenopiles;Diatomea;Bacillariophytina;Bacillariophyceae;	Eukaryota	SAR	Stramenopiles	Diatomea	Bacillariophytina	Bacillariophyceae					Bacillariophyceae sp.
MH721132	C247	19	Pararotalia calcariformata	HR2	2013-04-15	32.2768	34.5295	2013-11-07	0.98009	57	0	0	94.1032	98	35455	43030	1111	407	407	Eukaryota;SAR;Stramenopiles;Diatomea;Bacillariophytina;Mediophyceae;Minutocellus;	Eukaryota	SAR	Stramenopiles	Diatomea	Bacillariophytina	Mediophyceae	Minutocellus				Minutocellus sp.
MH721133	C247	20	Pararotalia calcariformata	HR2	2013-04-15	32.2768	34.5295	2013-11-07	0.965437	55	0	0	93.1204	96	35455	43030	1111	407	407	Eukaryota;SAR;Stramenopiles;Diatomea;Bacillariophytina;Mediophyceae;Minutocellus;	Eukaryota	SAR	Stramenopiles	Diatomea	Bacillariophytina	Mediophyceae	Minutocellus				Minutocellus sp.
MH721134	C247	21	Pararotalia calcariformata	HR2	2013-04-15	32.2768	34.5295	2013-11-07	0.973509	58	0	0	93.6275	97	35455	43030	1111	407	407	Eukaryota;SAR;Stramenopiles;Diatomea;Bacillariophytina;Mediophyceae;Minutocellus;	Eukaryota	SAR	Stramenopiles	Diatomea	Bacillariophytina	Mediophyceae	Minutocellus				Minutocellus sp.
MH721135	C247	22	Pararotalia calcariformata	HR2	2013-04-15	32.2768	34.5295	2013-11-07	0.980124	57	0	0	94.3489	98	35455	43030	1111	407	407	Eukaryota;SAR;Stramenopiles;Diatomea;Bacillariophytina;Mediophyceae;Minutocellus;	Eukaryota	SAR	Stramenopiles	Diatomea	Bacillariophytina	Mediophyceae	Minutocellus				Minutocellus sp.
MH721136	C247	23	Pararotalia calcariformata	HR2	2013-04-15	32.2768	34.5295	2013-11-07	0.973358	57	0	0	93.3824	97	35455	43030	1111	407	407	Eukaryota;SAR;Stramenopiles;Diatomea;Bacillariophytina;Mediophyceae;Minutocellus;	Eukaryota	SAR	Stramenopiles	Diatomea	Bacillariophytina	Mediophyceae	Minutocellus				Minutocellus sp.
MH721137	C247	24	Pararotalia calcariformata	HR2	2013-04-15	32.2768	34.5295	2013-11-07	0.965437	55	0	0	93.1204	96	35455	43030	1111	407	407	Eukaryota;SAR;Stramenopiles;Diatomea;Bacillariophytina;Mediophyceae;Minutocellus;	Eukaryota	SAR	Stramenopiles	Diatomea	Bacillariophytina	Mediophyceae	Minutocellus				Minutocellus sp.
MH721138	C247	DS	Pararotalia calcariformata	HR2	2013-04-15	32.2768	34.5295	2013-11-07	0.974468	46	0	0	94.6328	97	35456	42629	1112	353	353	Eukaryota;SAR;Stramenopiles;Diatomea;Bacillariophytina;Mediophyceae;Minutocellus;	Eukaryota	SAR	Stramenopiles	Diatomea	Bacillariophytina	Mediophyceae	Minutocellus				Minutocellus sp.
MH721139	C248	DS	Pararotalia calcariformata	HR2	2013-04-15	32.2768	34.5295	2013-11-07	0.980734	53	0	0	94.25	98	35462	43023	1116	400	400	Eukaryota;SAR;Stramenopiles;Diatomea;Bacillariophytina;Mediophyceae;Minutocellus;	Eukaryota	SAR	Stramenopiles	Diatomea	Bacillariophytina	Mediophyceae	Minutocellus				Minutocellus sp.
MH721140	C249	DS	Pararotalia calcariformata	HR1	2013-04-15	32.2768	34.5295	2013-11-07	0.984216	48	0	0	95.4802	98	35455	42627	1111	354	354	Eukaryota;SAR;Stramenopiles;Diatomea;Bacillariophytina;Mediophyceae;Minutocellus;	Eukaryota	SAR	Stramenopiles	Diatomea	Bacillariophytina	Mediophyceae	Minutocellus				Minutocellus sp.
MH721141	C250	DS	Pararotalia calcariformata	HR1	2013-04-15	32.2768	34.5295	2013-11-07	0.98007	57	0	0	94.335	98	35455	43028	1111	406	406	Eukaryota;SAR;Stramenopiles;Diatomea;Bacillariophytina;Mediophyceae;Minutocellus;	Eukaryota	SAR	Stramenopiles	Diatomea	Bacillariophytina	Mediophyceae	Minutocellus				Minutocellus sp.
MH721142	C251	DS	Pararotalia calcariformata	HR1	2013-04-15	32.2768	34.5295	2013-11-07	0.979907	56	0	0	94.2928	97	35455	43020	1111	403	403	Eukaryota;SAR;Stramenopiles;Diatomea;Bacillariophytina;Mediophyceae;Minutocellus;	Eukaryota	SAR	Stramenopiles	Diatomea	Bacillariophytina	Mediophyceae	Minutocellus				Minutocellus sp.
MH721143	C253	DS	Pararotalia calcariformata	HR1	2013-04-15	32.2768	34.5295	2013-11-07	0.980124	57	0	0	94.3489	98	35455	43030	1111	407	407	Eukaryota;SAR;Stramenopiles;Diatomea;Bacillariophytina;Mediophyceae;Minutocellus;	Eukaryota	SAR	Stramenopiles	Diatomea	Bacillariophytina	Mediophyceae	Minutocellus				Minutocellus sp.
MH721144	C254	DS	Pararotalia calcariformata	HR1	2013-04-15	32.2768	34.5295	2013-11-07	0.984264	48	0	0	95.493	98	35455	42629	1111	355	355	Eukaryota;SAR;Stramenopiles;Diatomea;Bacillariophytina;Mediophyceae;Minutocellus;	Eukaryota	SAR	Stramenopiles	Diatomea	Bacillariophytina	Mediophyceae	Minutocellus				Minutocellus sp.
MH721145	C255	DS	Pararotalia calcariformata	HR1	2013-04-15	32.2768	34.5295	2013-11-07	0.979962	56	0	0	94.3069	97	35455	43023	1111	404	404	Eukaryota;SAR;Stramenopiles;Diatomea;Bacillariophytina;Mediophyceae;Minutocellus;	Eukaryota	SAR	Stramenopiles	Diatomea	Bacillariophytina	Mediophyceae	Minutocellus				Minutocellus sp.
MH721146	C256	DS	Pararotalia calcariformata	HR1	2013-04-15	32.2768	34.5295	2013-11-07	0.978666	57	0	0	94.1032	97	35455	43030	1111	407	407	Eukaryota;SAR;Stramenopiles;Diatomea;Bacillariophytina;Mediophyceae;Minutocellus;	Eukaryota	SAR	Stramenopiles	Diatomea	Bacillariophytina	Mediophyceae	Minutocellus				Minutocellus sp.
MH721147	C257	DS	Pararotalia calcariformata	HR1	2013-04-15	32.2768	34.5295	2013-11-07	0.980124	57	0	0	94.3489	98	35455	43030	1111	407	407	Eukaryota;SAR;Stramenopiles;Diatomea;Bacillariophytina;Mediophyceae;Minutocellus;	Eukaryota	SAR	Stramenopiles	Diatomea	Bacillariophytina	Mediophyceae	Minutocellus				Minutocellus sp.
MH721148	C258	1	Pararotalia calcariformata	HR1	2013-04-15	32.2768	34.5295	2013-11-07	0.980124	57	0	0	94.3489	98	35455	43030	1111	407	407	Eukaryota;SAR;Stramenopiles;Diatomea;Bacillariophytina;Mediophyceae;Minutocellus;	Eukaryota	SAR	Stramenopiles	Diatomea	Bacillariophytina	Mediophyceae	Minutocellus				Minutocellus sp.
MH721149	C258	2	Pararotalia calcariformata	HR1	2013-04-15	32.2768	34.5295	2013-11-07	0.971474	57	0	0	93.8575	97	35455	43030	1111	406	406	Eukaryota;SAR;Stramenopiles;Diatomea;Bacillariophytina;Mediophyceae;Minutocellus;	Eukaryota	SAR	Stramenopiles	Diatomea	Bacillariophytina	Mediophyceae	Minutocellus				Minutocellus sp.
MH721150	C258	3	Pararotalia calcariformata	HR1	2013-04-15	32.2768	34.5295	2013-11-07	0.980124	57	0	0	94.3489	98	35455	43030	1111	407	407	Eukaryota;SAR;Stramenopiles;Diatomea;Bacillariophytina;Mediophyceae;Minutocellus;	Eukaryota	SAR	Stramenopiles	Diatomea	Bacillariophytina	Mediophyceae	Minutocellus				Minutocellus sp.
MH721151	C258	4	Pararotalia calcariformata	HR1	2013-04-15	32.2768	34.5295	2013-11-07	0.975774	57	0	0	94.1176	97	35455	43030	1111	407	407	Eukaryota;SAR;Stramenopiles;Diatomea;Bacillariophytina;Mediophyceae;Minutocellus;	Eukaryota	SAR	Stramenopiles	Diatomea	Bacillariophytina	Mediophyceae	Minutocellus				Minutocellus sp.
MH721152	C258	5	Pararotalia calcariformata	HR1	2013-04-15	32.2768	34.5295	2013-11-07	0.980124	57	0	0	94.3489	98	35455	43030	1111	407	407	Eukaryota;SAR;Stramenopiles;Diatomea;Bacillariophytina;Mediophyceae;Minutocellus;	Eukaryota	SAR	Stramenopiles	Diatomea	Bacillariophytina	Mediophyceae	Minutocellus				Minutocellus sp.
MH721153	C258	6	Pararotalia calcariformata	HR1	2013-04-15	32.2768	34.5295	2013-11-07	0.976063	57	0	0	94.1032	97	35455	43030	1111	407	407	Eukaryota;SAR;Stramenopiles;Diatomea;Bacillariophytina;Mediophyceae;Minutocellus;	Eukaryota	SAR	Stramenopiles	Diatomea	Bacillariophytina	Mediophyceae	Minutocellus				Minutocellus sp.
MH721154	C258	7	Pararotalia calcariformata	HR1	2013-04-15	32.2768	34.5295	2013-11-07	0.980098	58	0	0	94.1032	98	35455	43030	1111	407	407	Eukaryota;SAR;Stramenopiles;Diatomea;Bacillariophytina;Mediophyceae;Minutocellus;	Eukaryota	SAR	Stramenopiles	Diatomea	Bacillariophytina	Mediophyceae	Minutocellus				Minutocellus sp.
MH721155	C258	8	Pararotalia calcariformata	HR1	2013-04-15	32.2768	34.5295	2013-11-07	0.980124	57	0	0	94.3489	98	35455	43030	1111	407	407	Eukaryota;SAR;Stramenopiles;Diatomea;Bacillariophytina;Mediophyceae;Minutocellus;	Eukaryota	SAR	Stramenopiles	Diatomea	Bacillariophytina	Mediophyceae	Minutocellus				Minutocellus sp.
MH721156	C258	9	Pararotalia calcariformata	HR1	2013-04-15	32.2768	34.5295	2013-11-07	0.980124	57	0	0	94.3489	98	35455	43030	1111	407	407	Eukaryota;SAR;Stramenopiles;Diatomea;Bacillariophytina;Mediophyceae;Minutocellus;	Eukaryota	SAR	Stramenopiles	Diatomea	Bacillariophytina	Mediophyceae	Minutocellus				Minutocellus sp.
MH721157	C258	10	Pararotalia calcariformata	HR1	2013-04-15	32.2768	34.5295	2013-11-07	0.976063	57	0	0	94.1032	97	35455	43030	1111	407	407	Eukaryota;SAR;Stramenopiles;Diatomea;Bacillariophytina;Mediophyceae;Minutocellus;	Eukaryota	SAR	Stramenopiles	Diatomea	Bacillariophytina	Mediophyceae	Minutocellus				Minutocellus sp.
MH721158	C258	11	Pararotalia calcariformata	HR1	2013-04-15	32.2768	34.5295	2013-11-07	0.980124	57	0	0	94.3489	98	35455	43030	1111	407	407	Eukaryota;SAR;Stramenopiles;Diatomea;Bacillariophytina;Mediophyceae;Minutocellus;	Eukaryota	SAR	Stramenopiles	Diatomea	Bacillariophytina	Mediophyceae	Minutocellus				Minutocellus sp.
MH721159	C258	12	Pararotalia calcariformata	HR1	2013-04-15	32.2768	34.5295	2013-11-07	0.976131	57	0	0	94.1032	97	35455	43030	1111	407	407	Eukaryota;SAR;Stramenopiles;Diatomea;Bacillariophytina;Mediophyceae;Minutocellus;	Eukaryota	SAR	Stramenopiles	Diatomea	Bacillariophytina	Mediophyceae	Minutocellus				Minutocellus sp.
MH721160	C258	13	Pararotalia calcariformata	HR1	2013-04-15	32.2768	34.5295	2013-11-07	0.97465	56	0	0	92.665	97	35455	43030	1111	407	407	Eukaryota;SAR;Stramenopiles;Diatomea;Bacillariophytina;Mediophyceae;Minutocellus;	Eukaryota	SAR	Stramenopiles	Diatomea	Bacillariophytina	Mediophyceae	Minutocellus				Minutocellus sp.
MH721161	C258	14	Pararotalia calcariformata	HR1	2013-04-15	32.2768	34.5295	2013-11-07	0.976338	57	0	0	94.1032	97	35455	43030	1111	407	407	Eukaryota;SAR;Stramenopiles;Diatomea;Bacillariophytina;Mediophyceae;Minutocellus;	Eukaryota	SAR	Stramenopiles	Diatomea	Bacillariophytina	Mediophyceae	Minutocellus				Minutocellus sp.
MH721162	C258	15	Pararotalia calcariformata	HR1	2013-04-15	32.2768	34.5295	2013-11-07	0.980124	57	0	0	94.3489	98	35455	43030	1111	407	407	Eukaryota;SAR;Stramenopiles;Diatomea;Bacillariophytina;Mediophyceae;Minutocellus;	Eukaryota	SAR	Stramenopiles	Diatomea	Bacillariophytina	Mediophyceae	Minutocellus				Minutocellus sp.
MH721163	C258	16	Pararotalia calcariformata	HR1	2013-04-15	32.2768	34.5295	2013-11-07	0.978054	56	0	0	93.6118	97	35455	43030	1111	407	407	Eukaryota;SAR;Stramenopiles;Diatomea;Bacillariophytina;Mediophyceae;Minutocellus;	Eukaryota	SAR	Stramenopiles	Diatomea	Bacillariophytina	Mediophyceae	Minutocellus				Minutocellus sp.
MH721164	C258	17	Pararotalia calcariformata	HR1	2013-04-15	32.2768	34.5295	2013-11-07	0.980124	57	0	0	94.3489	98	35455	43030	1111	407	407	Eukaryota;SAR;Stramenopiles;Diatomea;Bacillariophytina;Mediophyceae;Minutocellus;	Eukaryota	SAR	Stramenopiles	Diatomea	Bacillariophytina	Mediophyceae	Minutocellus				Minutocellus sp.
MH721165	C258	18	Pararotalia calcariformata	HR1	2013-04-15	32.2768	34.5295	2013-11-07	0.938038	54	0	0	78.9216	93	35455	43030	1111	399	399	Eukaryota;SAR;Stramenopiles;Bicosoecida;Cafeteriidae;Halocafeteria;	Eukaryota	SAR	Stramenopiles	Bicosoecida	Cafeteriidae	Halocafeteria					Halocafeteria sp.
MH721166	C258	19	Pararotalia calcariformata	HR1	2013-04-15	32.2768	34.5295	2013-11-07	0	59	0	0	100	100	35455	43030	1111	401	401	Eukaryota;Archaeplastida;Chloroplastida;Chlorophyta;Prasinophytae;Prasinococcus;	Eukaryota	Archaeplastida	Chloroplastida	Chlorophyta	Prasinophytae	Prasinococcus					Prasinococcus sp.
MH721167	C258	20	Pararotalia calcariformata	HR1	2013-04-15	32.2768	34.5295	2013-11-07	0.977624	57	0	0	94.1176	97	35455	43030	1111	407	407	Eukaryota;SAR;Stramenopiles;Diatomea;Bacillariophytina;Mediophyceae;Minutocellus;	Eukaryota	SAR	Stramenopiles	Diatomea	Bacillariophytina	Mediophyceae	Minutocellus				Minutocellus sp.
MH721168	C258	21	Pararotalia calcariformata	HR1	2013-04-15	32.2768	34.5295	2013-11-07	0.980124	57	0	0	94.3489	98	35455	43030	1111	407	407	Eukaryota;SAR;Stramenopiles;Diatomea;Bacillariophytina;Mediophyceae;Minutocellus;	Eukaryota	SAR	Stramenopiles	Diatomea	Bacillariophytina	Mediophyceae	Minutocellus				Minutocellus sp.
MH721169	C258	22	Pararotalia calcariformata	HR1	2013-04-15	32.2768	34.5295	2013-11-07	0.977646	57	0	0	94.1032	97	35455	43030	1111	407	407	Eukaryota;SAR;Stramenopiles;Diatomea;Bacillariophytina;Mediophyceae;Minutocellus;	Eukaryota	SAR	Stramenopiles	Diatomea	Bacillariophytina	Mediophyceae	Minutocellus				Minutocellus sp.
MH721170	C258	DS	Pararotalia calcariformata	HR1	2013-04-15	32.2768	34.5295	2013-11-07	0.980124	57	0	0	94.3489	98	35455	43030	1111	407	407	Eukaryota;SAR;Stramenopiles;Diatomea;Bacillariophytina;Mediophyceae;Minutocellus;	Eukaryota	SAR	Stramenopiles	Diatomea	Bacillariophytina	Mediophyceae	Minutocellus				Minutocellus sp.
